# Supplementary material for: Genome-wide identification and analysis of the cotton ALDH gene family
Source: BMC Genomics. 2024 May 24;25:513. doi: 10.1186/s12864-024-10388-x (PMC11127303; doi:10.1186/s12864-024-10388-x)
Supplement: Supplementary file 1 — Supplementary Material 1 [file 12864_2024_10388_MOESM1_ESM.xlsx]

## Sheet: Sheet1
Table S1 ALDH genes accession numbers from NCBI
Gene_ID	Accession number
Gohir.A05G236301	XM_041114064.1
Gohir.A05G022400	XM_041112822.1
Gohir.A05G051800	XM_016894842.2
Gohir.A05G058500	XM_016894942.2
Gohir.A05G069000	XM_016895330.2
Gohir.A05G382100	XM_041114394.1
Gohir.D05G060600	XM_041093234.1
Gohir.D05G023900	KAG4144219.1
Gohir.D05G053300	XM_016834060.2
Gohir.D05G238500	XM_016877808.2
Gohir.D05G071900	XM_041093330.1
Gohir.D12G273900	XM_041107823.1
Gohir.D12G147300	XM_016880452.2
Gohir.D06G059800	XM_016827130.2
Gohir.D06G149800	XM_016826266.2
Gohir.D06G046200	XM_016827433.2
Gohir.D02G201900	XM_016836215.2
Gohir.D02G201800	XM_016836219.2
Gohir.D02G079800	XM_016838210.2
Gohir.D02G163300	XM_016837244.2
Gohir.D02G059100	XM_016838454.2
Gohir.A11G327900	XM_041080368.1
Gohir.A11G040800	XM_016854636.2
Gohir.D07G067600	XM_016888877.2
Gohir.D07G004800	XM_016865134.1
Gohir.D07G004700	XM_016865079.2
Gohir.D07G226200	XM_016894386.2
Gohir.D07G030500	XM_016889207.2
Gohir.D11G346800	XM_016824396.2
Gohir.D11G044000	XM_016840081.2
Gohir.A12G273200	XM_041083860.1
Gohir.A12G142400	XM_041083015.1
Gohir.D03G011200	XM_016836937.2
Gohir.D03G091600	XM_016884613.2
Gohir.A01G221500	XM_016893638.2
Gohir.A01G100200	XM_016847274.2
Gohir.A02G072700	XM_016887275.2
Gohir.A02G054100	XM_016871886.2
Gohir.A02G168800	XM_016869312.2
Gohir.A03G178200	XM_041101881.1
Gohir.A03G065300	XM_016809970.2
Gohir.A03G178100	XM_016811120.2
Gohir.A07G026600	XM_016826087.2
Gohir.A07G007100	XM_016865133.2
Gohir.A07G219300	XM_016891382.2
Gohir.D10G099600	XM_041103159.1
Gohir.D10G235800	XM_041103744.1
Gohir.A10G223400	XM_016867902.2
Gohir.A10G088300	XM_016843252.2
Gohir.A04G091000	XM_016825021.2
Gohir.D01G210500	XM_016874361.2
Gohir.D01G084900	XM_016852237.2
Gohir.A06G144000	KAG4196013.1
Gohir.A06G045700	XM_016898948.2
Gohir.A06G061500	XM_016899134.2
Gohir.D04G033100	XM_041091763.1
Gohir.D04G124500	XM_016825020.2
Ga02G1730	XP_052885556.1
Ga01G1070	XM_017786000.2
Ga07G0325	XP_017644040.1
Ga11G3651	XP_052877339.1
Ga06G1756	XP_052885556.1
Ga05G0239	XP_017608936.1
Ga02G0113	XP_017622899.1
Ga12G0042	CP053561.1
Ga03G1876	XP_017632432.1
Ga03G0860	XP_017620852.1
Ga12G1452	XP_017635145.1
Ga07G0737	XP_017646172.1
Ga05G0739	XP_017627685.1
Ga10G0248	ACI62865.1
Ga03G2349	XP_017633873.1
Ga06G0447	XP_017646141.1
Ga11G0035	KHG23088.1
Ga07G0076	XP_017606762.1
Ga05G2510	XP_017605821.2
Ga03G0602	XP_017633971.1
Ga06G0635	XP_052885956.1
Ga01G1991	XP_017642423.1
Ga10G2109	XP_017615626.1
Ga05G0558	XP_017631536.1
Ga13G0476	KHG21425.1
Ga05G0624	XP_017628290.1
Ga04G1774	XP_052882904.1
Ga03G2350	XP_017634016.1
Ga07G2545	XP_017609110.1
Ga04G0701	XP_052882415.1
Gorai.001G004300	XM_012605713.2
Gorai.001G004400	XM_012604670.2
Gorai.001G031700	XM_012587209.2
Gorai.001G071200	XM_012613938.2
Gorai.001G261100	XM_012588681.2
Gorai.002G256200	XM_012612944.2
Gorai.003G011600	XM_012613918.2
Gorai.003G095000	XM_012615280.2
Gorai.005G066700	XM_012626737.2
Gorai.005G089100	XM_012627099.2
Gorai.005G183300	KJB31274.1
Gorai.005G226800	XM_012624615.2
Gorai.005G226900	XM_052628658.1
Gorai.007G047400	XM_012633631.2
Gorai.008G158500	XM_012582791.2
Gorai.008G294300	XM_012584938.2
Gorai.009G024000	XM_012589667.2
Gorai.009G055100	KJB54934.1
Gorai.009G061700	KJB55069.1
Gorai.009G072900	XM_012588922.2
Gorai.009G247000	XM_012592667.2
Gorai.010G051500	XM_012595334.2
Gorai.010G069600	XM_012596089.2
Gorai.010G174800	XM_012594957.2
Gorai.011G109400	XM_012599274.2
Gorai.011G269700	XM_012598750.2
Gorai.012G037500	KJB75339.1
