# Supplementary material for: Genome-wide identification and analysis of the cotton ALDH gene family
Source: BMC Genomics. 2024 May 24;25:513. doi: 10.1186/s12864-024-10388-x (PMC11127303; doi:10.1186/s12864-024-10388-x)
Supplement: Supplementary file 2 — Supplementary Material 2 [file 12864_2024_10388_MOESM2_ESM.xlsx]

## Sheet: Sheet1
Table S2 Ka/Ks analysis of ALDH gene families in Gossypium hirsutum
Sequence ID	Ka	Ks	Ka/Ks	P-Value(Fisher)
Gohir.A05G236301&Gohir.D05G238500	0.0111647	0.0177539	0.628862	0.206393
Gohir.A05G236301&Gohir.D06G046200	0.0925137	0.449853	0.205653	7.30268e-30
Gohir.A05G236301&Gohir.A02G072700	0.0867564	0.4892	0.177343	5.21732e-35
Gohir.A05G236301&Gohir.D02G079800	0.0914661	0.4603	0.19871	1.01947e-30
Gohir.A05G236301&Gohir.A06G045700	0.0950151	0.46741	0.20328	1.21745e-30
Gohir.A05G022400&Gohir.D06G059800	0.0729451	0.648564	0.112472	1.96287e-68
Gohir.A05G022400&Gohir.A06G061500	0.0773048	0.675914	0.114371	5.66545e-71
Gohir.A05G022400&Gohir.D07G004800	0.0970926	0.925471	0.104912	4.66835e-93
Gohir.A05G051800&Gohir.D05G053300	0.00564169	0.0272361	0.20714	0.000402905
Gohir.A05G051800&Gohir.A07G026600	0.0185435	0.48643	0.0381217	4.4722e-71
Gohir.A05G051800&Gohir.D07G030500	0.0177359	0.498011	0.0356135	2.82557e-71
Gohir.A05G051800&Gohir.D05G060600	0.0613839	1.87667	0.0327089	2.62838e-191
Gohir.A05G051800&Gohir.A05G058500	0.0630566	1.88492	0.0334532	6.76622e-192
Gohir.A05G058500&Gohir.D05G060600	0.00942484	0.0499299	0.188761	3.62663e-06
Gohir.A05G058500&Gohir.D05G053300	0.0577803	1.87661	0.0307897	1.79363e-191
Gohir.A05G058500&Gohir.A07G026600	0.0571454	1.97303	0.0289632	5.75921e-196
Gohir.A05G058500&Gohir.D07G030500	0.0571395	1.9557	0.029217	8.40193e-197
Gohir.A05G069000&Gohir.D05G071900	0.0164556	0.00298478	5.51318	0.053429
Gohir.A05G382100&Gohir.D04G033100	0.0176044	0.024343	0.723182	0.399978
Gohir.D05G060600&Gohir.D05G053300	0.0562114	1.89916	0.029598	3.02271e-192
Gohir.D05G060600&Gohir.A07G026600	0.0569027	1.87002	0.0304289	2.07344e-188
Gohir.D05G060600&Gohir.D07G030500	0.0566347	1.89653	0.0298623	5.64518e-192
Gohir.D05G053300&Gohir.A07G026600	0.0146255	0.495416	0.0295216	3.63506e-74
Gohir.D05G053300&Gohir.D07G030500	0.0138284	0.510599	0.0270828	3.36232e-76
Gohir.D05G238500&Gohir.D02G079800	0.101349	0.408652	0.248009	7.42954e-28
Gohir.D05G238500&Gohir.A02G072700	0.0980372	0.457285	0.21439	2.02014e-34
Gohir.D05G238500&Gohir.D06G046200	0.102442	0.427646	0.239549	6.77913e-30
Gohir.D05G238500&Gohir.A06G045700	0.102708	0.455657	0.225405	2.55445e-33
Gohir.D12G273900&Gohir.A12G273200	0.00529532	0.0511842	0.103456	2.22202e-08
Gohir.D12G147300&Gohir.A12G142400	0.00979001	0.035792	0.273525	0.000959293
Gohir.D12G147300&Gohir.D02G163300	0.0706537	0.579986	0.12182	1.32978e-62
Gohir.D12G147300&Gohir.A07G219300	0.128878	4.02723	0.0320017	0
Gohir.D12G147300&Gohir.D07G226200	0.13336	3.9001	0.034194	0
Gohir.D06G059800&Gohir.A06G061500	0.00671936	0.0258559	0.259878	0.00131146
Gohir.D06G059800&Gohir.D07G004800	0.0987021	0.810865	0.121724	2.90814e-78
Gohir.D06G046200&Gohir.A06G045700	0.00790568	0.0404811	0.195293	4.57679e-05
Gohir.D06G046200&Gohir.D02G079800	0.0817968	0.397171	0.205949	8.58406e-32
Gohir.D06G046200&Gohir.A02G072700	0.0812205	0.433608	0.187313	5.97424e-36
Gohir.D02G201900&Gohir.A03G178200	0.00532273	0.0279834	0.19021	9.48299e-05
Gohir.D02G201800&Gohir.A03G178100	0.00847474	0.0386298	0.219384	6.72596e-05
Gohir.D02G079800&Gohir.A02G072700	0.00400293	0.0446937	0.0895635	3.35341e-07
Gohir.D02G079800&Gohir.A06G045700	0.0820246	0.418049	0.196208	6.19311e-34
Gohir.D02G163300&Gohir.A12G142400	0.0723803	0.610637	0.118532	7.31774e-68
Gohir.D02G059100&Gohir.A02G054100	0.00683403	0.046794	0.146045	4.80467e-07
Gohir.A11G327900&Gohir.D11G346800	0.0224366	0.0540628	0.41501	0.000649279
Gohir.A11G327900&Gohir.A04G091000	0.992382	1.02877	0.964634	0.280616
Gohir.A11G327900&Gohir.D04G124500	0.987643	1.04741	0.942936	0.0758197
Gohir.A11G327900&Gohir.D01G210500	0.0886616	0.814863	0.108806	2.28358e-122
Gohir.A11G327900&Gohir.A01G221500	0.0809815	0.822922	0.0984072	8.726e-127
Gohir.A11G040800&Gohir.D11G044000	0.00605332	0.0220468	0.274567	0.00628389
Gohir.A11G040800&Gohir.D07G067600	0.110659	0.688192	0.160796	5.35939e-62
Gohir.D07G067600&Gohir.D11G044000	0.110137	0.667517	0.164995	9.31863e-59
Gohir.D07G004800&Gohir.A06G061500	0.105694	0.779133	0.135655	3.5092e-72
Gohir.D07G226200&Gohir.A07G219300	0.00744157	0.0532823	0.139663	9.1584e-08
Gohir.D07G226200&Gohir.A12G142400	0.133259	3.90785	0.0341002	0
Gohir.D07G030500&Gohir.A07G026600	0.00558797	0.040321	0.138587	3.28103e-06
Gohir.D11G346800&Gohir.D04G124500	0.0891377	0.489725	0.182016	2.4201e-60
Gohir.D11G346800&Gohir.A04G091000	1.02295	0.927848	1.1025	0.00274791
Gohir.D11G346800&Gohir.A01G221500	1.00993	0.963889	1.04777	0.160598
Gohir.D11G346800&Gohir.D01G210500	1.01775	0.945936	1.07592	0.0151868
Gohir.A12G142400&Gohir.A07G219300	0.151386	3.85681	0.0392517	0
Gohir.D03G011200&Gohir.A02G168800	0.0138466	0.0524439	0.264027	3.77277e-05
Gohir.D03G091600&Gohir.A03G065300	0.0061	0.0432549	0.141025	3.2889e-06
Gohir.A01G221500&Gohir.D01G210500	0.013629	0.0615973	0.22126	2.4907e-08
Gohir.A01G221500&Gohir.A04G091000	0.0553083	0.775512	0.0713184	3.05572e-130
Gohir.A01G221500&Gohir.D04G124500	0.0594441	0.785283	0.0756978	1.22351e-129
Gohir.A01G100200&Gohir.D01G084900	0.00582229	0.0269644	0.215926	0.000497995
Gohir.A02G072700&Gohir.A06G045700	0.0816834	0.448359	0.182183	8.78828e-38
Gohir.D10G099600&Gohir.A10G088300	0.104774	0.184193	0.568829	1.51765e-06
Gohir.D10G235800&Gohir.A10G223400	0.00590967	0.0349141	0.169263	3.94841e-06
Gohir.D10G235800&Gohir.A04G091000	0.976816	1.0915	0.894926	0.000304172
Gohir.D10G235800&Gohir.D04G124500	0.101484	2.1958	0.0462175	1.45218e-316
Gohir.A10G223400&Gohir.D04G124500	0.100347	2.03349	0.049347	2.3e-300
Gohir.A10G223400&Gohir.A04G091000	0.976949	1.0914	0.895134	0.000383344
Gohir.A04G091000&Gohir.D04G124500	0.0098791	0.0581789	0.169805	7.84638e-09
Gohir.A04G091000&Gohir.D01G210500	0.0580701	0.774342	0.0749929	3.04564e-129
Gohir.D01G210500&Gohir.D04G124500	0.0622801	0.794383	0.0784005	1.00604e-130
