# Supplementary material for: Genome-wide identification and analysis of the cotton ALDH gene family
Source: BMC Genomics. 2024 May 24;25:513. doi: 10.1186/s12864-024-10388-x (PMC11127303; doi:10.1186/s12864-024-10388-x)
Supplement: Supplementary file 3 — Supplementary Material 3 [file 12864_2024_10388_MOESM3_ESM.xlsx]

## Sheet: Sheet1
Table S4 Primers of RT‒qPCR analysis in Gossypium hirsutum
Gene_ID	Primer sequence
Gohir.A11G040800F	TTCTGAGTTGGCATCTGTAA
Gohir.A11G040800R	TTATCTTAACCGCTGTGACT
Gohir.A02G168800F	TTATGGTGGTTCAGTTGATG
Gohir.A02G168800R	GAGTTGATGAAGTTGATGCT
Gohir.A05G022400F	CATTGGAGTAGTCGGAAGTA
Gohir.A05G022400R	CTGCTGCCATTATCTTACG
Gohir.A07G007100F	GGATATTACATACAGCCTACCA
Gohir.A07G007100R	TGCCACATTCAAGTCCTTC
Gohir.D11G044000F	TTCTGAGTTGGCATCTGTAA
Gohir.D11G044000R	TTATCTTAACCGCTGTGACT
Gohir.D12G273900F	ATATGCGAGGATGCTGATG
Gohir.D12G273900R	AACTGCTCCGTGTCAATC
Gohir,D05G053300F	ATTGCTGAATGCCTGGTT
Gohir.D05G053300R	CGGAATCTTGGAGGTGAG
Gohir.D05G060600F	ACGCAATGGAGACTGGTA
Gohir.D05G060600R	GTGTAGGAAGGTGTTGGTAA
Gohir.D05G071900F	GCCTTATCCTCGTTATCTCT
Gohir.D05G071900R	TGTTGAAGCAGTTGTTGAC
Gohir.D06G046200F	ACTGATGGACGAGAACGA
Gohir.D06G046200R	CTGAGATTACTAACACGACAC
