# Supplementary material for: Genome-wide identification and analysis of the cotton ALDH gene family
Source: BMC Genomics. 2024 May 24;25:513. doi: 10.1186/s12864-024-10388-x (PMC11127303; doi:10.1186/s12864-024-10388-x)
Supplement: Supplementary file 4 — Supplementary Material 4 [file 12864_2024_10388_MOESM4_ESM.xlsx]

## Sheet: Sheet1
Table S3 The information and functions of cis-acting elements
cis-acting element	Sequence information	Function
3-AF1	TAAGAGAGGAA	light responsive element
A-box	CCGTCC	cis-acting regulatory element
AAAC-motif	CAATCAAAACCT	light responsive element
TGACG-motif	TGACG	cis-acting regulatory element involved in the MeJA-responsiveness
ABRE	ACGTG	cis-acting element involved in the abscisic acid responsiveness
ACE	GACACGTATG	cis-acting element involved in light responsiveness
AE-box	AGAAACAA	part of a module for light response
ARE	AAACCA	cis-acting regulatory element essential for the anaerobic induction
AT-rich	ATAGAAATCAA	binding site of AT-rich DNA binding protein (ATBP-1)
AT1-motif	AATTATTTTTTATT	part of a light responsive module
AuxRR-core	GGTCCAT	cis-acting regulatory element involved in auxin responsiveness
CAAT-box	CCAAT	common cis-acting element in promoter and enhancer regions
CAG-motif	GAAAGGCAGAC	part of a light response element
CAT-box	GCCACT	cis-acting regulatory element related to meristem expression
CCAAT-box	CAACGG	MYBHv1 binding site
GATA-motif	AAGGATAAGG	part of a light responsive element
circadian	CAAAGATATC	cis-acting regulatory element involved in circadian control
GT1-motif	GGTTAA	light responsive element
O2-site	GATGATGTGG	cis-acting regulatory element involved in zein metabolism regulation
MSA-like	TCAAACGGT	cis-acting element involved in cell cycle regulation
GCN4_motif	TGAGTCA	cis-acting element involved in cell cycle regulation
MBS	CAACTG	MYB binding site involved in drought-inducibility
TGA-element	AACGAC	auxin-responsive element
G-box	CACGAC	cis-acting regulatory element involved in light responsiveness
